# Supplementary material for: A Biomimetic Porcine Urothelial Model for Assessing Escherichia coli Pathogenicity
Source: Microorganisms. 2022 Apr 7;10(4):783. doi: 10.3390/microorganisms10040783 (PMC9029248; doi:10.3390/microorganisms10040783)
Supplement: Supplementary file 1 [file microorganisms-10-00783-s001.zip]

Archive with 1 entries (1 files):
- microorganisms-1638435- supplementary correct.pdf
